# Supplementary material for: Recognition and cleavage mechanism of intron-containing pre-tRNA by human TSEN endonuclease complex
Source: Nat Commun. 2023 Sep 28;14:6071. doi: 10.1038/s41467-023-41845-y (PMC10539383; doi:10.1038/s41467-023-41845-y)
Supplement: Supplementary file 4 — Supplementary Data 1 [file 41467_2023_41845_MOESM4_ESM.xlsx]

## Sheet: Sheet1
Strains, plasmids, primers and RNAs	Relevant characteristics	Source
E. coli strains
DH5α	routine cloning strain, no antibiotic resistance	Sangon Biotech
DH5α-λpir	routine cloning strain for donor vectors, no antibiotic resistance	Sangon Biotech
DH10Bac(YFP)	production of recombinant bacmids used in the Bac-to-Bac Baculovirus Expression System	gift from Liang Tong lab
Plasmids
pFL	acceptor vector, containing the human gene TSEN15 in MCS2 with His-tag at the N-terminus and human gene TSEN2 in MCS1, resistant to ampicillin	this work
pSPL	donor vector, fused to the acceptor, containing the human gene TSEN34, resistant to spectinomycin	this work
pFL	insect cell vector encoding N-terminal GST-tagged human TSEN54, resistant to ampicillin	this work
pUC-GW-Kan	containing sythesized pre-tRNAARGTCT gene for in vitro T7 transcription, resistant to kanamycin	GENEWIZ
pUC-GW-Kan	containing sythesized TSEN54 N-terminus(108bp), codon optimization, resistant to kanamycin	GENEWIZ
Primer names	Sequences(5'-3')	Descriptions
TSEN15-for	CATCATCATCATCATCATGGATCCATGGAGGAGCGCGGCGATTC
TSEN15-rev	CTTGTCGAGACTGCAGGCTCTAGATCATCTTCTAAGAGAAATATTCTGAGGGTCTGGCAG
TSEN2-for	GACTTGATCACCCGGGATCTCGAGATGGCAGAAGCAGTTTTCCAT
TSEN2-rev	GCATGCTATGCATCAGCTGCTAGCTTAAAGATCGTCTTGGTCACTCCTCT
TSEN34-for	CGTCCCACCATCGGGCGCGGATCCATGCTGGTGGTGGAGGTGGC
TSEN34-rev	CTTGTCGAGACTGCAGGCTCTAGATCACTGCAGGCTGGCCCATTG
TSEN54-for_37-526	CCTGTACTTCCAATCCTCTAGATCGCATGGCCCCAAGGACTTTCTG
TSEN54-rev_37-526	CTTGTCGAGACTGCAGGCTCTAGATCAGTGCCCCACATCCTGGGGCAAC
TSEN54-for_1-36	GAGAACCTGTACTTCCAATCCTATTGGGATATGGAGCCCGAGCCCGA	high GC content
TSEN54-rev_1-36	GAAAGTCCTTGGGGCCATGCGATCTCTGAGGCAGCTTTTGGGATCT
mut-TSEN2A-for	CTAGCTCGGAAAGGCCCTCCATTTTACGCTGCA	K416A
mut-TSEN2A-rev	GCACAGCATAAGTTCCGCAGAGACATTAAC	K416A
mut-TSEN2AAA-for	GATTTACTGCTAGCTCGGAAAGGCCCTCCATTTTACGCTGCAAGTTATTCTG	Y369A, H377A
mut-TSEN2AAA-rev	CAGAATAACTTGCAGCGTAAAATGGAGGGCCTTTCCGAGCTAGCAGTAAATC	Y369A, H377A
mut-TSEN34AA-for	GTCGCTCCTGGTGACCCCCTCCGCTTCGCCGCC	Y247A, H255A
mut-TSEN34AA-rev	ATGGGCGGCGAAGCGGAGGGGGTCACCAGGAGCGACCAG	Y247A, H255A
mut-TSEN34AAA-for	CTTGGAACCAGCGTCAGAGCGACCCTGCTCCTCTGTT	K286A
mut-TSEN34AAA-rev	AGAGGAGCAGGGTCGCTCTGACGCTGGTTC	K286A
mut-TSEN34R31A-for	GGCGCCACGGTAGGCGCCCTGCCCCGCGGGCCCCGCCAGAA
mut-TSEN34R31A-rev	GGCGCCTACCGTGGCGCCCCCCACACCCAGGCGCTCCCGGA
mut-TSEN34K239A-for	GCGGCTGGCGCGTTCGGAGGTGACTTCCTGGTCTAT
mut-TSEN34K239A-rev	ACCTCCGAACGCGCCAGCCGCACTGAGGAAGAAGCCT
mut-TSEN34R279A-for	GACCTGGTTGCTGCTGGGGCCCTTGGAACCAGCGTCAGA
mut-TSEN34R279A-rev	TCCAAGGGCCCCAGCAGCAACCAGGTCTTGGAGTGGGATGGTGT
mut-TSEN34W306A-for	CTGCAAGCGGCCAGCCTGCAGTGATCTAGAGCCTGCAGTCTCGA
mut-TSEN34W306A-rev	AGATCACTGCAGGCTGGCCGCTTGCAGGGAGGTGTAGAC
mut-TSEN2R73A-for	AAGGTATTCTTTCAGCAAGCCGTCCAAGCTTCACAA
mut-TSEN2R73A-rev	ACGGCTTGCTGAAAGAATACCTTTTCCAAAATAACCTTTC
mut-TSEN2K361A-for	GGACTCGCGTACGGGACAGATTTACTGCTATATCGGAAA
mut-TSEN2K361A-rev	TAAATCTGTCCCGTACGCGAGTCCCACTTTGGGCACCCA
mut-TSEN2R409A-for	GCCTTGAGCGCAGTTTCCGTTAATGTCTCTAAGGAAC
mut-TSEN2R409A-rev	ACGGAAACTGCGCTCAAGGCAGCCAGGGACTTCCAA
mut-TSEN2R452A-for	TCAGGAGGTGATTCTGAGTGCATGGGTTTCTTCACGAGAGA
mut-TSEN2R452A-rev	TCTCTCGTGAAGAAACCCATGCACTCAGAATCACCTCCTGA
mut-TSEN2AAAAA-for	TTCCATGCCCCAGCGGCGGCAGCAGCAGTGTATGAGACTTACGAGTCTCCATTGCCAATC	10-14 amino acids
mut-TSEN2AAAAA-rev	AGTCTCATACACTGCTGCTGCCGCCGCTGGGGCATGGAAAACTGCTTCTGCCATCTCGA	10-14 amino acids
del-TSEN2AAAAA-for	GTTTTCCATGCCCCAGTGTATGAGACTTACGAGTCTCCATTGCCAA	10-14 amino acids
del-TSEN2AAAAA-rev	GTAAGTCTCATACACTGGGGCATGGAAAACTGCTTCTGCCATCTC	10-14 amino acids
mut-TSEN54K41A-for	CAGAGATCGCATGGCCCCGCGGACTTTCTGCCCGACGGCTC
mut-TSEN54K41A-rev	GAGCCGTCGGGCAGAAAGTCCGCGGGGCCATGCGATCTCTG
pre-tRNA-for	TAATACGACTCACTATAGGGGGC
pre-tRNA-rev	CGACTCTGGTGGGATTCG
RNA names	Sequences(5'-3')	Descriptions
pre-tRNAARGTCT	GGGGGCUCUGUGGCGCAAUGGAUAGCGCAUUGGACUUCUAGUGACGAAUAGAGCAAUUCAAAGGUUGUGGGUUCGAAUCCCACCAGAGUCG
anticodon stem loop RNA	UUGGACUUCUAGUGACGAAUAGAGCAAUUCAA	5'-FAM, GENEWIZ
