# Supplementary material for: Recognition and cleavage mechanism of intron-containing pre-tRNA by human TSEN endonuclease complex
Source: Nat Commun. 2023 Sep 28;14:6071. doi: 10.1038/s41467-023-41845-y (PMC10539383; doi:10.1038/s41467-023-41845-y)
Supplement: Supplementary file 6 — Source Data [file 41467_2023_41845_MOESM6_ESM.zip]

Archive with 2 entries (2 files):
- Source Data.pdf
- __MACOSX/._Source Data.pdf
